# Supplementary material for: Structures of the interleukin 11 signalling complex reveal gp130 dynamics and the inhibitory mechanism of a cytokine variant
Source: Nat Commun. 2023 Nov 20;14:7543. doi: 10.1038/s41467-023-42754-w (PMC10662374; doi:10.1038/s41467-023-42754-w)
Supplement: Supplementary file 9 — Source Data [file 41467_2023_42754_MOESM9_ESM.xlsx]

## Sheet: Figure 4A
[IL-11Δ10] (nM)	% pSTAT3 activation				[IL-11Δ10/W147A] (nM)	% pSTAT3 activation				[IL-11Δ10/PAIDY] (nM)	% pSTAT3 activation				[IL-11Δ10/Mutein] (nM)	%pSTAT3
0.00260417	5.78	8.07	4.73		0.00260417	1.99	0.61	0.37		0.00260417	0.1	0.082	0.41		0.00260417	0.76	0.25	0.68
0.0078125	36.8	25.9	36.1		0.0078125	1.1	0.6	0.34		0.0078125	0.067	0.17	0.88		0.0078125	0.29	0.59	0.51
0.0239583	67.9	80.2	73.5		0.0239583	0.76	1.51	1.73		0.0239583	1.99	0.84	1.33		0.0239583	0.38	0.79	0.71
0.0729167	85.3	85.3	93.6		0.0729167	2.56	0.79	0.98		0.0729167	19.8	13.6	14.2		0.0729167	0.36	0.87	0.77
0.213542	92.1	93.3	89.7		0.213542	24	19	13		0.213542	68.7	67.2	70.9		0.213542	0.56	0.4	0.3
0.640625	92.2	92.6	93.1		0.640625	73.3	72.3	69.4		0.640625	89.1	90.9	90.3		0.640625	0.29	0.49	0.48
1.92708	79.4	90.1	85.7		1.92708	87.2	85.3	86.4		1.92708	91.8	90	93.6		1.92708	0.35	0.075	0.22
5.78646	91.9	86.4	94.3		5.78646	92	90.9	91.3		5.78646	94.1	95.1	93.6		5.78646	0.15	0.25	0.14
17.3594	88.3	89.3	87.9		17.3594	91.5	93.8	92.6		17.3594	94.1	92.1	91.6		17.3594	0.31	0.11	0.37
52.0833	88.8	85.8	86.1		52.0833	91.9	92.3	93.5		52.0833	93	91.5	92.6		52.0833	0.083	0.36	0.61
156.25	89.3	76.9	74.5		156.25	93.3	91.9	91.3		156.25	92.7	91	93.8		156.25	1.39	1.1	1.33
															468.75	0.12	0.19	0.33

## Sheet: Figure 4B
IL-11Δ10/Mutein (nM)	%pSTAT3				IL-11Δ10/W147A (nM)	%pSTAT3				IL-11Δ10/PAIDY (nM)	%pSTAT3
46.875	0	0.012	0.032		46.875	84.9	87.4	83.5		46.875	87.6	86.1	87.5
15.625	0	0.011	0.00924		15.625	90.2	77.7	80		15.625	89.4	89.5	88.7
5.20833	0.21	0.14	0.73		5.20833	72.9	79.3	80.2		5.20833	90.1	86.1	87.5
1.73438	6.27	5.5	7.36		1.73438	85.9	65.4	89		1.73438	92.9	87.3	81.5
0.578125	39.9	28.1	28.9		0.578125	86.3	84.2	84.2		0.578125	83.6	76.8	86.3
0.192708	71	63.3	68.1		0.192708	71	82.3	83.1		0.192708	90.6	91.6	90.1
0.0625	81.5	65	78.5		0.0625	84.7	82.6	82		0.0625	78.1	90	75.1
0.0213542	88.7	81.3	83.5		0.0213542	70.6	78.9	74.4		0.0213542	83.6	91.7	87.3
0.00729167	78.6	82.7	83.2		0.00729167	81.7	67.2	76.5		0.00729167	93.3	90.1	83.9
0.00239583	84	76.6	79.3		0.00239583	81.7	78	83.2		0.00239583	88.4	92.1	86
0.00078125	73.4	78.4	78.2		0.00078125	82	80.6	86.9		0.00078125	93.6	78.6	87.2
0.00026042	85.4	77.6	75.9		0.00026042	81.6	78.9	88.7		0.00026042	90	86.2	86.4
					0	88.8	89.4	87.8		0	88.8	89.4	87.8

## Sheet: Figure 4C
% pSTAT3 positive cells
A549 (Lung cancer)					BxPC3 (Pancreatic cancer)					MDA (Breast cancer)					LnCap (Prostate Cancer)					U87 (Glioblastoma)
Untreated	Δ10	Mutein alone	Δ10 + Mutein		Untreated	Δ10	Mutein alone	Δ10 + Mutein		Untreated	Δ10	Mutein alone	Δ10 + Mutein		Untreated	Δ10	Mutein alone	Δ10 + Mutein		Untreated	Δ10	Mutein alone	Δ10 + Mutein
5.2649	98.6755	2.15232	1.42384		18.2359	108.028	14.4698	8.6224		6.85714	78.5714	7.42857	9.42857		0.0909853	101.999	0.0838022	0.0263378		0.494565	69.5652	2.28261	2.5
2.48344	98.6755	1.98675	1.49007		13.3796	97.5223	16.2537	9.41526		12.9286	110.714	7.57143	7.57143		0.0790135	97.5697	0.0407039	0		5.48913	113.043	2.6087	3.09783
2.84768	102.98	1.78808	1.49007		11.9921	94.45	18.7314	14.5689		10.5714	112.143	8.42857	13.1429		0.0658446	100.443	0.0191548	0.027535		8.80435	117.391	3.8587	4.34783

## Sheet: Supplementary Figure 9Ai
[IL-11Δ10] (nM)	% pSTAT3 activation				[IL-11Δ10/W147A] (nM)	% pSTAT3 activation				[IL-11Δ10/PAIDY] (nM)	% pSTAT3 activation				[IL-11Δ10/Mutein] (nM)	%pSTAT3
0.00260417	10.8	9.47	6.3		0.00260417	0	0.053	0		0.00260417	0.036	0	0.053		0.00260417	0.14	0	0.036
0.0078125	33.3	32.8	27.7		0.0078125	0.029	0.028	0		0.0078125	0.031	0.028	0.26		0.0078125	0	0.034	0.018
0.0239583	65.6	62.9	62		0.0239583	0	0	0.028		0.0239583	0.98	0.29	0.96		0.0239583	0.11	0.021	0.015
0.0729167	85.4	79.5	81.5		0.0729167	0.66	0	0.026		0.0729167	15.7	27.4	28.1		0.0729167	0.065	0	0.1
0.213542	87.9	83.3	84.1		0.213542	0.97	1.24	1.66		0.213542	41.4	61.3	40.9		0.213542	0.14	0.052	0.08
0.640625	86.6	83.3	79.6		0.640625	32.6	30	43		0.640625	90.5	89.7	88.4		0.640625	0.075	0.015	0.11
1.92708	84.4	80.9	77.7		1.92708	76.8	83.9	83.2		1.92708	84.8	92.1	91.7		1.92708	0.057	0.015	0.078
5.78646	80.7	74.7	84		5.78646	91.8	91.6	91.7		5.78646	95.4	94.2	91.4		5.78646	0.014	0.014	0.24
17.3594	84.9	83	82.5		17.3594	92	93.4	90.6		17.3594	88	83.2	86.1		17.3594	0.11	0.029	0.26
52.0833	82.9	81	85		52.0833	94.3	94.3	92.9		52.0833	88.1	72.4	72.2		52.0833	0.33	0.1	0.11
156.25	87	80.3	82.8		156.25	95.2	96.2	92.8		156.25	86.7	81.4	81.2		156.25	0.1	0.076	0.084
468.75	80	84	87		468.75	93	91.3	88		468.75	92.7	93.7	95.2		468.75	0	0.035	0.098

## Sheet: Supplementary Figure 9Aii
[IL-11Δ10] (nM)	% pSTAT3 activation				[IL-11Δ10/W147A] (nM)	% pSTAT3 activation				[IL-11Δ10/PAIDY] (nM)	% pSTAT3 activation				[IL-11Δ10/Mutein] (nM)	% pSTAT3 activation
0	0.34	0.61	0.3		0.00260417	0	0.061	0		0.00260417	0.046	0.046	0.059		0.00260417	0.097	0	0
0.00260417	8.85	6.89	5.41		0.0078125	0.042	0.044	0.02		0.0078125	0.08	0.042	0.042		0.0078125	0.044	0.018	0.14
0.0078125	22.9	36.9	18.9		0.0239583	0.18	0.041	0.066		0.0239583	0.71	0.48	0.38		0.0239583	0.02	0	0
0.0239583	63.7	63	62.7		0.0729167	0.26	0.06	0.13		0.0729167	16.5	17.8	16.2		0.0729167	0.022	0.021	0
0.0729167	79.5	78.4	77.4		0.213542	2.39	2.06	4.37		0.213542	80.8	77.4	78.7		0.213542	0.024	0	0
0.213542	89	88.2	85.6		0.640625	42.4	26.2	57.5		0.640625	89.2	90.5	93.3		0.640625	0.022	0.022	0
0.640625	92.2	92.4	91.1		1.92708	82.7	83.4	84.4		1.92708	93.6	93.4	91.1		1.92708	0	0	0.023
1.92708	92.2	91.2	90.8		5.78646	87.1	85.2	85.9		5.78646	93.5	91.7	94.7		5.78646	0.027	0	0
5.78646	87.6	86.8	89.2		17.3594	88.3	89	91.5		17.3594	89.2	90.7	92.9		17.3594	0.088	0.069	0.42
17.3594	87.2	90.4	91.3		52.0833	75.8	87.2	88.9		52.0833	91.6	88.5	93		52.0833	0.25	0.16	0.81
52.0833	89	92	92.3		156.25	90.7	89.5	90		156.25	91.6	90.8	94.3		156.25	0.17	0.24	0.051
156.25	89.2	88.9	91.6		468.75	90.6	90.5	92		468.75	90.7	94	93.1		468.75	0.65	0.25	0.58
468.75	88.9	89.7	89.7

## Sheet: Supplementary Figure 9Bi
IL-11Δ10/Mutein (nM)	%pSTAT3 positive cells				IL-11Δ10/W147A (nM)	%pSTAT3 positive cells				IL-11Δ10/PAIDY (nM)	%pSTAT3 positive cells
46.875	8.11	8.32	7.16		46.875	73.6	78.5	83.5		46.875	82.5	75.5	81.8
15.625	9.44	9.19	7.77		15.625	83.6	75.5	74.4		15.625	86.5	76	85
5.20833	19.9	18.5	19		5.20833	86.5	79.7	70.9		5.20833	81.2	76.6	76
1.73438	39.8	34.1	37.3		1.73438	84	78.6	77.3		1.73438	91.1	85.6	86.7
0.578125	59.9	65.6	71		0.578125	86.3	83.7	84.8		0.578125	86.2	85.5	84.7
0.192708	75.3	62.7	59.8		0.192708	87.6	82.9	79.8		0.192708	88.8	88	81.7
0.0625	80.8	83.7	81.6		0.0625	89.7	86.7	82.9		0.0625	88.4	89.4	86.2
0.0213542	75.8	78.7	80.5		0.0213542	91.1	87.2	87.2		0.0213542	90.1	83.1	87.8
0.00729167	70.1	85	89.9		0.00729167	91.6	89.9	83.1		0.00729167	87	89.3	86.8
0.00239583	81.3	85.2	72.6		0.00239583	76.7	86	91.1		0.00239583	92.5	91.9	86.3
0.00078125	75.2	90.1	89.7		0.00078125	87.9	88.7	92.6		0.00078125	93.1	92.1	90.9
0.00026042	82.3	80.4	86.8		0.00026042	87.8	83.7	88.6		0.00026042	94.2	91.9	92.5
0	92.4	87.5	91.2		0	92.4	87.5	91.2		0	92.4	87.5	91.2

## Sheet: Supplementary Figure 9Bii
IL-11Δ10/Mutein (nM)	%pSTAT3				IL-11Δ10/W147A (nM)	%pSTAT3				IL-11Δ10/PAIDY (nM)
46.875	0.049	0.05	0.11		46.875	86.3	89.5	90.9		46.875	82.6	83	87.3
15.625	0.32	0.11	0.091		15.625	90.9	90.3	92.1		15.625	91.8	93.6	93.9
5.20833	3.18	5.84	5.85		5.20833	88.7	89.2	84.1		5.20833	92.4	76.9	92.5
1.73438	14.7	15.6	29.4		1.73438	89.6	87.9	89.3		1.73438	82.2	81.2	82.2
0.578125	56.4	38.4	57.7		0.578125	82.9	82.5	84.2		0.578125	90.3	89.6	84.5
0.192708	58	58.3	66.5		0.192708	71.7	83.3	90.1		0.192708	78.7	85.5	90.5
0.0625	65	65.5	64.6		0.0625	78.6	81.2	80		0.0625	88.5	88.5	89.4
0.0213542	71.7	73.1	74.4		0.0213542	67	89.1	89.1		0.0213542	87.1	90.5	88.5
0.00729167	85.9	83.9	86.5		0.00729167	86.6	87.1	86		0.00729167	87.9	90.2	92
0.00239583	77.8	84	82.4		0.00239583	88.7	82.9	83.1		0.00239583	90.8	90.5	92.6
0.00078125	89.6	90.1	89.2		0.00078125	92.3	90.4	87.1		0.00078125	93.2	92.9	94.9
0.00026042	90.5	82.4	91.9		0.00026042	94.3	89.6	92.1		0.00026042	93.9	93.1	93
0	92	88.6	92.7

## Sheet: Supplementary Figure 9C
% pSTAT3 positive cells
A549 (Lung cancer)					BxPC3 (Pancreatic cancer)					MDA (Breast cancer)					LnCap (Prostate Cancer)					U87 (Glioblastoma)
Untreated	Δ10	Mutein alone	Δ10 + Mutein		Untreated	Δ10	Mutein alone	Δ10 + Mutein		Untreated	Δ10	Mutein alone	Δ10 + Mutein		Untreated	Δ10	Mutein alone	Δ10 + Mutein		Untreated	Δ10	Mutein alone	Δ10 + Mutein
0.84375	104.375	0.30625	0.5		7.24138	83.4483	12.2069	9.7931		19.3619	116.612	5.72057	10.6711		0.598587	102.598	0.68239	0.538729		3.77532	104.052	20.3499	14.825
0.84375	100.312	0.5	0.625		10	118.621	9.86207	11.4483		11.9912	109.021	11.6612	6.60066		0.442955	99.9641	0.586616	0.442955		2.11786	101.289	21.0866	14.9171
0.5	95.3125	0.4375	0.2		12.2759	97.931	12.9655	14.3448		11.7712	74.5875	10.011	6.93069		1.32886	97.45	0.885909	0.670418		2.57827	94.8435	20.0737	11.418

## Sheet: Supplementary Figure 14Aiii
Raw data
	Repeat 1	Repeat 2	Repeat 3	Mean	SE
IL-11Δ10	84.2878	84.64	85.5892	84.839	0.388635
IL-11Δ10/W147A	86.8283	87.8291	87.2278	87.2951	0.290873
IL-11Δ10/Mutein	88.4469	88.7199	89.029	88.7319	0.168126
Relative to W147A
	Repeat 1	Repeat 2	Repeat 3	Mean	SE
IL-11Δ10	-2.5405	-3.18915	-1.6386	-2.45608	0.449591
IL-11Δ10/W147A	0	0	0	0	0
IL-11Δ10/Mutein	1.61863	0.89075	1.80117	1.43685	0.278088

## Sheet: Supplementary Table 4
KD (nM)										ΔG (kJ/mol)
run1	run2	run3	average	SD	SE	protein 1	protein 2	protein 3		run1	run2	run3	average	SD	SE	protein 1	protein 2	protein 3
0.1699	0.04932	0.0248	0.08134	0.0776689	0.0448422	PAIDY	IL11RA			-39249.6	-42364	-44095.1	-41902.9	2455.4	1417.63	PAIDY	IL11RA
0.00474	0.00061	0.02598	0.0104433	0.0136127	0.00785929	W147A	IL11RA			-48261.7	-53424.3	-43978	-48554.7	4729.97	2730.85	W147A	IL11RA
0.0304	0.0572	0.0276	0.0384	0.0163414	0.00943469	Mutein	IL11RA			-43582.4	-41990.8	-43825.7	-43133	996.605	575.39	Mutein	IL11RA
0.05649	0.033398	0.08926	0.059716	0.0280704	0.0162064	PAIDY	IL11RA	gp130 D2D3		-39941.9	-41199.8	-38847	-39996.2	1177.31	679.718	PAIDY	IL11RA	gp130 D2D3
0.7148	0.34643	0.06419	0.37514	0.326254	0.188363	IL11d10	IL11RA	gp130 D2D3		-33867.9	-35601.4	-39636.1	-36368.5	2959.6	1708.73	IL11d10	IL11RA	gp130 D2D3
0.16237	0.11649	0.12362	0.13416	0.0246893	0.0142544	W147A	IL11RA	gp130 D2D3		-37415.1	-38209.8	-38067.6	-37897.5	423.806	244.685	W147A	IL11RA	gp130 D2D3
0.0568	0.04717	0.06112	0.05503	0.00714145	0.00412312	Mutein	IL11RA	gp130 D1D3		-39928.8	-40373.5	-39753.4	-40018.6	319.617	184.531	Mutein	IL11RA	gp130 D1D3
0.0552	0.00438	0.00302	0.0208667	0.0297413	0.0171712	PAIDY	IL11RA	gp130 D1D3		-42080.4	-48460.6	-49396.8	-46645.9	3981.47	2298.7	PAIDY	IL11RA	gp130 D1D3
0.0001	0.00326	0.00569	0.00301667	0.00280293	0.00161827	IL11d10	IL11RA	gp130 D1D3		-55107.3	-46768.4	-45435.4	-49103.7	5241.84	3026.38	IL11d10	IL11RA	gp130 D1D3
0.00231	0.00103	0.008	0.00378	0.0030294	0.00174903	IL11d10	IL11RA	gp130 EC		-50071.6	-52105.3	-46943.8	-49706.9	2122.88	1225.64	IL11d10	IL11RA	gp130 EC
ΔΗ (J/mol)
-34234.2	-26417.6	-29887	-30179.6	3916.51	2261.2	PAIDY	IL11RA			Incompetent fraction
-22739.2	-20858.2	-22655.6	-22084.3	1062.69	613.541	W147A	IL11RA			0.226	0.053	0.162	0.147	0.08747	0.0505008	PAIDY	IL11RA
-22864.6	-24662	-26752	-24759.5	1945.53	1123.25	Mutein	IL11RA			0.118	0.009	0.131	0.086	0.067	0.0386825	W147A	IL11RA
21610.6	22781	24536.6	22976.1	1472.72	850.276	PAIDY	IL11RA	gp130 D2D3		0.265	0.211	0.292	0.256	0.0412432	0.0238118	Mutein	IL11RA
31015.6	25289	24578.4	26961	3529.32	2037.65	IL11d10	IL11RA	gp130 D2D3		0.317	0.336	0.403	0.352	0.0451774	0.0260832	PAIDY	IL11RA	gp130 D2D3
23575.2	22488.4	25080	23714.5	1301.41	751.367	W147A	IL11RA	gp130 D2D3		0.205	0.248	0.307	0.253333	0.0512087	0.0295654	IL11d10	IL11RA	gp130 D2D3
21694.2	21861.4	23742.4	22432.7	1137.34	656.643	Mutein	IL11RA	gp130 D1D3		0.361	0.272	0.356	0.329667	0.0500033	0.0288694	W147A	IL11RA	gp130 D2D3
-26919.2	-29134.6	-36700.4	-30918.1	5128.7	2961.05	PAIDY	IL11RA	gp130 D1D3		0.492	0.399	0.394	0.428333	0.0551936	0.031866	Mutein	IL11RA	gp130 D1D3
-34986.6	-33607.2	-34276	-34289.9	689.806	398.259	IL11d10	IL11RA	gp130 D1D3		0.268	0.285	0.491	0.348	0.124133	0.0716682	PAIDY	IL11RA	gp130 D1D3
-22477.1	-19395.4	-20998.6	-20957	1258.43	726.553	IL11d10	IL11RA	gp130 EC		0.307	0.332	0.331	0.323333	0.0141539	0.00817177	IL11d10	IL11RA	gp130 D1D3
										0.43415	0.34056	0.29983	0.35818	0.0562335	0.0324664	IL11d10	IL11RA	gp130 EC
ΔS (J/molK)
16.5526	52.6284	46.8913	38.6908	19.3856	11.1923	PAIDY	IL11RA
84.2328	107.479	70.371	87.3609	18.7507	10.8257	W147A	IL11RA
71.9368	60.1694	59.2837	63.7966	7.0635	4.07811	Mutein	IL11RA
213.724	222.155	220.082	218.654	4.39338	2.53652	PAIDY	IL11RA	gp130 D2D3
225.29	211.425	222.967	219.894	7.42572	4.28724	IL11d10	IL11RA	gp130 D2D3
211.772	210.758	219.263	213.931	4.64534	2.68199	W147A	IL11RA	gp130 D2D3
213.969	216.093	220.472	216.845	3.31579	1.91437	Mutein	IL11RA	gp130 D1D3
50.037	63.7823	41.9022	51.9072	11.0593	6.38507	PAIDY	IL11RA	gp130 D1D3
69.8636	45.6985	38.7478	51.4366	16.3323	9.42943	IL11d10	IL11RA	gp130 D1D3
91.0711	107.953	85.6278	94.8841	9.50483	5.48762	IL11d10	IL11RA	gp130 EC

[truncated: 1 more sheets: Supplementary Table 5]
